# Supplementary material for: Identification, Phylogeny, Divergence, Structure, and Expression Analysis of A20/AN1 Zinc Finger Domain Containing Stress-Associated Proteins (SAPs) Genes in Jatropha curcas L
Source: Genes (Basel). 2022 Sep 30;13(10):1766. doi: 10.3390/genes13101766 (PMC9601316; doi:10.3390/genes13101766)
Supplement: Supplementary file 1 [file genes-13-01766-s001.zip › Table S1.xlsx]

## Sheet: Sheet1
Table S1
Gene Name	Uniprot ID	String ID	Jatropha DB ID	Gene ID	Symbol	Transcript	Length (nt)	Protein	Length (aa)	Exon	Strand	Protein name	Organism
JcSAP11/13/14	>A0A067K2L3_JATCU	180498.A0A067K2L3	Jcr4S00882	105645217	LOC105645217	XM_012230756.3	1551	XP_012086146.1	288	2	Reverse	zinc finger AN1 and C2H2 domain-containing stress-associated protein 16	Jatropha curcas
JcSAP12	>A0A067LAI2_JATCU	180498.A0A067LAI2	Jcr4U38416	105642158	LOC105642158	XM_012226874.3	919	XP_012082264.1	197	2	Forward	zinc finger AN1 domain-containing stress-associated protein 12	Jatropha curcas
JcSAP1/7/9	>A0A067JZZ9_JATCU	180498.A0A067JZZ9	Jcr4S04105	105645934	LOC105645934	XM_037639166.1	912	XP_037495094.1	165	1	Reverse	LOW QUALITY PROTEIN: zinc finger A20 and AN1 domain-containing stress-associated protein 1	Jatropha curcas
JcSAP3	>A0A067KRF9_JATCU	180498.A0A067KRF9	Jcr4S11822	105634552	LOC105634552	XM_012217417.3	1151	XP_012072807.1	170	2	Reverse	zinc finger A20 and AN1 domain-containing stress-associated protein 3	Jatropha curcas
JcSAP2b	>A0A067JE11_JATCU	180498.A0A067JE11	Jcr4S00017	105648255	LOC105648255	XM_012234577.3	1147	XP_012089967.1	171	3	Forward	zinc finger A20 and AN1 domain-containing stress-associated protein 8	Jatropha curcas
JcSAP4/6	>A0A067L6B6_JATCU	180498.A0A067L6B6	Jcr4S06155	105629482	LOC105629482	XM_012211089.3	1204	XP_012066479.1	159	2	Reverse	zinc finger A20 and AN1 domain-containing stress-associated protein 4	Jatropha curcas
JcSAP2a	>A0A067KTX6_JATCU	No info	Jcr4S00252	105636571	LOC105636571	XM_012219879.3	890	XP_012075269.1	133	1	Forward	zinc finger A20 and AN1 domain-containing stress-associated protein 8	Jatropha curcas
JcSAP5	>A0A067L4Q5_JATCU	180498.A0A067L4Q5	Jcr4S00113	105628683	LOC105628683	XM_012210146.3	1202	XP_012065536.1	185	1	Forward	zinc finger A20 and AN1 domain-containing stress-associated protein 5	Jatropha curcas
JcSAP8/10a	>A0A067JER8_JATCU	180498.A0A067JER8	Jcr4S00171	105650188	LOC105650188	XM_020685692.2	744	XP_020541351.2	165	1	Forward	LOW QUALITY PROTEIN: zinc finger A20 and AN1 domain-containing stress-associated protein 5	Jatropha curcas
JcSAP2c	>A0A067L4U9_JATCU	180498.A0A067L4U9	Jcr4S00113	105628684	LOC105628684	XM_012210150.3	1104	XP_012065540.1	170	3	Forward	zinc finger A20 and AN1 domain-containing stress-associated protein 8-like	Jatropha curcas
JcSAP2c	>A0A067L4U9_JATCU	180498.A0A067L4U10	Jcr4S00114	105628684	LOC105628684	XM_012210147.3	1084	XP_012065537.1	170			zinc finger A20 and AN1 domain-containing stress-associated protein 8-like	Jatropha curcas
JcSAP2c	>A0A067L4U9_JATCU	180498.A0A067L4U11	Jcr4S00115	105628684	LOC105628684	XM_020677130.2	1102	XP_020532789.1	170			zinc finger A20 and AN1 domain-containing stress-associated protein 8-like	Jatropha curcas
JcSAP2c	>A0A067L4U9_JATCU	180498.A0A067L4U12	Jcr4S00116	105628684	LOC105628684	XM_012210149.3	1072	XP_012065539.1	170			zinc finger A20 and AN1 domain-containing stress-associated protein 8-like	Jatropha curcas
JcSAP2c	>A0A067L4U9_JATCU	180498.A0A067L4U13	Jcr4S00117	105628684	LOC105628684	NM_001308681.1	962	NP_001295610.1	145			zinc finger A20 and AN1 domain-containing stress-associated protein 8-like	Jatropha curcas
JcSAP8/10b	>A0A067JQU7_JATCU	180498.A0A067JQU7	Jcr4S00171	105648864	LOC105648864	XM_012235366.3	930	XP_012090756.1	204	1	Reverse	zinc finger A20 and AN1 domain-containing stress-associated protein 1	Jatropha curcas
