# Supplementary material for: Identification, Phylogeny, Divergence, Structure, and Expression Analysis of A20/AN1 Zinc Finger Domain Containing Stress-Associated Proteins (SAPs) Genes in Jatropha curcas L
Source: Genes (Basel). 2022 Sep 30;13(10):1766. doi: 10.3390/genes13101766 (PMC9601316; doi:10.3390/genes13101766)
Supplement: Supplementary file 1 [file genes-13-01766-s001.zip › Table S2.xlsx]

## Sheet: Sheet1
Table S2
miRNA_Acc.	Target_Acc.	Expectation	UPE$	miRNA_start	miRNA_end	Target_start	Target_end	miRNA_aligned_fragment	alignment	Target_aligned_fragment	Inhibition	Target_Desc.	Multiplicity
Jcu-miR2111	JcSAP810a	4.5	-1	1	21	385	405	GUCCUUGGGAUGCAGAUUACC	: ::: :::.::..::.:: :	GAUAAACUGUAUUUCAGGGUC	Cleavage		1
Jcu-miR393	JcSAP2a	4.5	-1	1	20	40	60	UCCAAAGGGAUCGCA-UUGAU	: ::: ::::.:..:::::::	AACAACUGCGGUUUCUUUGGA	Cleavage		1
Jcu-miR393	JcSAP2b	5	-1	1	20	59	78	UCCAAAGGGAUCGCAUUGAU	:: : ::::. ..:::::::	AUAAUUGCGGCUUCUUUGGA	Translation		1
Jcu-miRN1628	JcSAP12	5	-1	1	22	62	83	UGAAGGUUAAAUUGAUAGCAAG	::: ::::: ::.:..:::	AAUGCAAUCAACUUGAUUUUCU	Translation		1
